# Supplementary material for: Alleviation of Porphyromonas gingivalis or Its Extracellular Vesicles Provoked Periodontitis and Cognitive Impairment by Lactobacillus pentosus NK357 and Bifidobacterium bifidum NK391
Source: Nutrients. 2023 Feb 21;15(5):1068. doi: 10.3390/nu15051068 (PMC10005711; doi:10.3390/nu15051068)
Supplement: Supplementary file 1 [file nutrients-15-01068-s001.zip]

Archive with 1 entries (1 files):
- nutrients-2235670-supplementary.pdf
